# Supplementary material for: Anatomical Tool as Additional Approach for Identifying Pharmaceutically Important Ephedra Species (Ephedraceae) at Gender Identity Level in Egypt
Source: Biology (Basel). 2024 Nov 18;13(11):947. doi: 10.3390/biology13110947 (PMC11591873; doi:10.3390/biology13110947)
Supplement: Supplementary file 1 [file biology-13-00947-s001.zip]

Archive with 1 entries (1 files):
- biology-3277052-supplementary.pdf
